# Supplementary material for: Loss of Skeletal Muscle Inositol Polyphosphate Multikinase Disrupts Glucose Regulation and Limits Exercise Capacity
Source: Int J Mol Sci. 2025 Mar 7;26(6):2395. doi: 10.3390/ijms26062395 (PMC11942489; doi:10.3390/ijms26062395)
Supplement: Supplementary file 1 [file ijms-26-02395-s001.zip]

Archive with 1 entries (1 files):
- ijms-3422381-supplementary.pdf
